# Supplementary material for: Genomewide Analysis and Biological Characterization of Cathelicidins with Potent Antimicrobial Activity and Low Cytotoxicity from Three Bat Species
Source: Antibiotics (Basel). 2022 Jul 22;11(8):989. doi: 10.3390/antibiotics11080989 (PMC9330922; doi:10.3390/antibiotics11080989)
Supplement: Supplementary file 1 [file antibiotics-11-00989-s001.zip]

Archive with 2 entries (2 files):
- antibiotics-1821787-supplementary Figure S1.pdf
- antibiotics-1821787-supplementary Tables.xlsx
